# Supplementary material for: Fish Consumption and Risk of Stroke in Chinese Adults: A Prospective Cohort Study in Shanghai, China
Source: Nutrients. 2022 Oct 12;14(20):4239. doi: 10.3390/nu14204239 (PMC9612352; doi:10.3390/nu14204239)
Supplement: Supplementary file 1 [file nutrients-14-04239-s001.zip]

Archive with 1 entries (1 files):
- nutrients-1946728-supplementary.pdf
